# Supplementary material for: Cloning, sequence analysis, expression of Cyathus bulleri laccase in Pichia pastoris and characterization of recombinant laccase
Source: BMC Biotechnol. 2012 Oct 23;12:75. doi: 10.1186/1472-6750-12-75 (PMC3558336; doi:10.1186/1472-6750-12-75)
Supplement: Additional file 3 — Table S2. Details of the peptide fragments generated from trypsin digestion of purified nLac from Cyathus bulleri. [file 1472-6750-12-75-S3.xls]

## Sheet: Sheet1
supplementary Table 2. Details of the peptide fragments generated from trypsin digestion of purified nLac from Cyathus bulleri
m/z	S/N Ratio	Resolution	Relative Intensity	Area
524.094	69.9	3899	7.67	741
526.116	7.4	3990	0.8	76
538.08	7.5	3352	0.81	91
550.078	8.8	4481	0.93	83
568.101	264.1	3977	26.96	3831
641.334	8.6	4303	32.71	92
672.081	6.8	3098	0.62	104
881.268	7.3	6272	0.39	48
1077.2	10.2	6792	0.49	74
1419.81	378.9	7024	100	24546	GVTFDGGINSAILR
1528.72	9.3	8257	2.46	590
1684.84	106.5	8148	28.65	8451	SAGSSVYNYDNPVRR
2084.14	13.9	8426	2.45	962
2099.1	63.6	9361	11.12	4032
2126.24	510.6	8012	87.55	37415	GRFPTGPTSPLSVINVTPGTK
2132.14	32.1	8302	5.44	2242	DAVNTGGAGDNVTIR		(Hex)1(HexNAc)1(NeuGc)1
2142.27	81.8	9377	13.83	5130
2232.28	6.9	9314	1.11	435
2502.45	6.1	9690	0.26	113
2569.42	6.1	9589	0.17	77
2866.36	9.6	10611	0.23	117
3067.86	172	11472	1	2106	VIEISIPGGTTGFPHPFHLHGHTFDVVR
3124.88	6.5	10628	0.15	88
Note: The yellow highlighted fragments are the major peaks shown in Fig 6 A
