# Supplementary material for: Cloning, sequence analysis, expression of Cyathus bulleri laccase in Pichia pastoris and characterization of recombinant laccase
Source: BMC Biotechnol. 2012 Oct 23;12:75. doi: 10.1186/1472-6750-12-75 (PMC3558336; doi:10.1186/1472-6750-12-75)
Supplement: Additional file 4 — Table S3. Details of the peptide fragments generated from trypsin digestion of purified rLac from P. pastoris. [file 1472-6750-12-75-S4.xls]

## Sheet: Sheet1
supplementary Table 3. Details of the peptide fragments generated from trypsin digestion of purified rLac from P.pastoris
m/z	S/N Ratio	Resolution	Relative Intensity	Area
801.33	10.79	3542.63	1.49	882.54
806.304	12.9	3388.17	1.56	1031.09
809.306	10.44	3990.27	1.53	749.54
818.326	10.8	4154.77	1.42	786.95
831.322	10.3	5358.14	1.42	828.66
841.294	18.3	5700.48	1.77	883.76
842.372	197.32	9414.34	15.16	5003.22
848.391	25.01	6615.92	2.28	1090.87
856.385	20.61	9087.44	2.44	806.71
862.304	13.24	5104.04	1.51	670.48
864.346	16.46	8474.83	2.11	887.06
870.397	44.39	8554.64	3.77	1416.84
877.271	46.97	10545.3	3.77	1368.63
883.364	11.84	9913.04	1.61	887.08
890.324	13.46	6093.18	1.41	613.46
900.378	10.06	8657.15	1.45	390.09
920.346	10.2	9979.45	1.48	280.45
930.324	47.14	10563	3.7	1019.82
1019.39	12.49	12024.3	1.54	539.5
1033.35	13.16	9959.09	1.54	465.34
1045.39	72.99	10469.3	5.46	1832.57
1107.37	17.89	12292	1.51	451.22
1126.37	43.3	12030.3	3.14	864.72
1129.42	35.53	10936.4	2.85	876.93
1139.37	13.7	12613.1	1.49	530.55
1179.41	17.03	11972.4	1.79	474.53
1234.46	20.76	9522.32	1.64	664.02
1262.36	10.34	7705.82	1.18	401.42
1282.48	36.59	14451.2	2.56	620.12
1300.32	10.87	8745.7	1.18	393.93
1309.46	10.83	12093.6	1.17	312.65
1317.47	227.54	13098	13.21	3732.52
1320.4	11.35	7144.47	1.55	649.04
1340.47	25.52	13214.4	1.8	457.33
1365.47	10.31	8410.45	1.13	474.06
1375.46	151.66	13808.5	8.59	2276.39
1380.49	16.54	10791	1.28	406.58
1402.53	20.79	8724.02	1.58	663.62
1419.53	1819.64	13943.4	96.35	27249.5	KGVTFDGGINSAILRY
1427.61	16.31	11148.7	1.25	360.35
1450.5	225.77	14078.8	12	3291.96	RGPLVVYDPNDPHKS
1472.48	20.84	13833.2	1.47	435.59
1475.52	29.28	14941.2	2.07	524.34
1486.41	25.51	7721.39	1.5	549.93
1488.46	10.02	8932.93	1.14	429.01
1489.48	275.61	14916.7	14.63	3885.35
1496.57	17.83	13517	1.3	378.61
1528.46	891.54	14817.9	45.54	12584.1	RSAGSSVYNYDNPVRR
1550.44	10.49	11782.2	1.05	368.42
1684.54	143.43	14983.4	7.32	2106.46
1716.58	19.64	16313.5	1.37	332.99
1722.61	19.32	17661.5	1.32	313.33
1754.63	53.59	16930.4	2.67	644.27
1791.45	11.59	16470.9	1.01	252.98
1794.53	11.75	17376.9	1.22	365.94
1851.64	35.56	18726.7	1.84	332.44
1912.74	41.46	16994.7	2.12	537.57
1928.62	52.28	16389.2	2.24	598.22
1940.63	45.9	17902.7	2.15	523.48
1972.53	33.58	16142.8	1.63	463.72
1993.66	28.5	20338.8	1.47	327.29
2011.67	20.87	16781.7	1.19	314.75
2082.7	61.13	17164.5	2.73	871.28
2085.73	24.04	16088.8	2.94	718.91
2098.72	434.63	16595.2	16.27	4626.05	RYSFVLNANQPVDNYWIRA
2104.7	15.96	17774.9	1.22	346.65
2125.84	625.96	15038.7	24.34	8374.78	KGRFPTGPTSPLSVINVTPGTKY
2131.76	309.12	15454.3	11.84	3843.67
2141.82	20.64	14476.7	1.26	424.59
2147.75	49.36	17249.4	2.1	588.34
2172.75	42.58	18425.6	1.85	533.3
2210.77	34.53	19063.8	1.63	371.21
2282.83	40.63	19160.8	1.67	486.12
2466.98	38.67	18372.3	1.45	423.19
2593.95	46.44	14223.3	1.61	499.91	DAVNTGGAGDNVTIR			(Hex)4 (HexNAc)2 (Sulph)1
2806.91	28.46	13719.7	1.03	304.19				(Hex)4 (HexNAc)2 (Phos)1
3053.15	67.85	10378.2	2.01	1062.55
Note: The yellow highlighted fragments are the major peaks observed in Fig 6B.
